# Supplementary material for: Imported Cutaneous Leishmaniasis from Peru Caused by Leishmania (Viannia) guyanensis in a Brazilian Patient: Case Report and In Vitro Drug Susceptibility Analysis
Source: Trop Med Infect Dis. 2024 Nov 5;9(11):264. doi: 10.3390/tropicalmed9110264 (PMC11598126; doi:10.3390/tropicalmed9110264)
Supplement: Supplementary file 1 [file tropicalmed-09-00264-s001.zip]

Archive with 1 entries (1 files):
- tropicalmed-3260712-supplementary.pdf
